# Supplementary material for: X-chromosome inactivation patterns depend on age and tissue but not conception method in humans
Source: Chromosome Res. 2023 Jan 25;31(1):4. doi: 10.1007/s10577-023-09717-9 (PMC9877087; doi:10.1007/s10577-023-09717-9)
Supplement: Supplementary file 2 — Supplementary file2 (XLSX 30 KB) [file 10577_2023_9717_MOESM2_ESM.xlsx]

## Sheet: Pearson's r
Supplemental Table S4. Correlation table. Values of Pearson's r > 0.90 are indicated in red.
	ABCA1	ACE2	AR	BID	BLCAP	CD44	CD99	CDKN1C	DLK1	ERP27	GRB10	GYG2	H19	HECW2	IGF2	KDM5C	KDM6A	MEG3	MEST	NAP1L5	JPX	NDN	NNAT	OCA2	P2RY8	PAX8	PHLDA2	PLAGL1	PLCXD1	PNPLA4	PRKX	STS	TUBGCP5	XIST	ZRSR2
ABCA1	1	-0.218391	0.293748	0.866957	0.258012	-0.26335	-0.044949	0.154689	-0.087873	-0.272767	-0.10069	-0.075833	0.272564	-0.098562	-0.057	-0.189225	-0.224931	-0.070172	0.08806	0.296727	0.245068	0.501848	-0.142781	-0.066875	0.780001	-0.123298	-0.258374	-0.125798	0.346071	-0.294567	-0.1984	0.575689	-0.290554	-0.119881	-0.240947
ACE2	-0.218391	1	-0.183953	-0.114147	0.057649	0.541931	0.281264	0.361661	0.184523	0.214348	0.238144	0.253675	-0.02201	0.207383	0.208728	0.296927	0.354285	0.036709	0.161637	-0.129943	0.404591	-0.094067	0.253109	0.173885	-0.051109	0.192427	0.465878	0.182067	0.045202	0.666165	0.323226	0.090415	0.354748	0.19352	0.286473
AR	0.293748	-0.183953	1	0.206535	0.857603	-0.117786	-0.126789	0.075129	-0.111502	-0.136846	-0.122518	-0.117146	-0.088721	-0.131704	-0.143851	-0.172758	-0.16124	-0.113785	-0.255907	0.979281	-0.07867	0.852921	-0.148612	-0.098007	0.325451	-0.07242	-0.135243	-0.124541	-0.148115	-0.176248	-0.153886	-0.007739	-0.171889	-0.154376	-0.148412
BID	0.866957	-0.114147	0.206535	1	0.183336	-0.236191	-0.044391	0.120499	-0.241076	-0.313549	-0.268575	-0.21538	0.134306	-0.278349	-0.188945	-0.334835	-0.325139	-0.193209	0.229981	0.237781	0.098628	0.41606	-0.288591	-0.223776	0.756734	-0.050882	-0.278297	-0.284146	0.287287	-0.32283	-0.31577	0.611616	-0.395147	-0.227866	-0.344656
BLCAP	0.258012	0.057649	0.857603	0.183336	1	-0.04757	0.246256	0.364961	0.093906	0.10727	0.078298	0.055759	0.214043	0.138836	0.183552	0.142894	0.097765	0.199745	-0.00279	0.860133	0.271463	0.884162	0.117123	0.080874	0.308782	0.019917	0.023346	0.128699	0.046	0.084324	0.117869	0.032658	0.091876	0.156623	0.094729
CD44	-0.26335	0.541931	-0.117786	-0.236191	-0.04757	1	0.190657	0.11682	0.056524	0.618916	0.220878	0.154292	-0.003987	0.22897	0.138655	0.423415	0.68122	0.12402	-0.168747	-0.124431	0.278127	-0.138289	0.138864	0.072248	-0.003474	-0.023095	0.937772	0.176513	0.117071	0.601274	0.263832	-0.229099	0.562253	0.391601	0.628998
CD99	-0.044949	0.281264	-0.126789	-0.044391	0.246256	0.190657	1	0.636605	0.492803	0.755139	0.52737	0.471256	0.845047	0.598948	0.827422	0.81781	0.629812	0.84858	0.121103	-0.070398	0.772532	0.216273	0.513439	0.497593	0.01748	0.116107	0.404978	0.674454	0.419088	0.650998	0.488831	-0.1369	0.708325	0.895517	0.655298
CDKN1C	0.154689	0.361661	0.075129	0.120499	0.364961	0.11682	0.636605	1	0.198102	0.443266	0.280319	0.194314	0.608593	0.446724	0.559414	0.501573	0.510721	0.43107	0.074151	0.215242	0.773558	0.195384	0.278558	0.205051	0.245155	0.165049	0.303467	0.341804	0.419944	0.602403	0.266059	0.144603	0.367975	0.601749	0.442259
DLK1	-0.087873	0.184523	-0.111502	-0.241076	0.093906	0.056524	0.492803	0.198102	1	0.245134	0.931406	0.971212	0.515118	0.825883	0.826417	0.754021	0.375026	0.745085	0.36607	-0.108211	0.394951	0.113129	0.949687	0.96476	-0.000331	-0.099752	0.14663	0.944023	0.076305	0.234333	0.860788	-0.37233	0.727153	0.443996	0.451025
ERP27	-0.272767	0.214348	-0.136846	-0.313549	0.10727	0.618916	0.755139	0.443266	0.245134	1	0.407481	0.267133	0.589472	0.505085	0.59074	0.785217	0.85742	0.688982	-0.186184	-0.12395	0.584702	0.009333	0.304721	0.290122	-0.077257	0.002501	0.805131	0.515756	0.399289	0.722488	0.315862	-0.359604	0.797322	0.918993	0.890797
GRB10	-0.10069	0.238144	-0.122518	-0.268575	0.078298	0.220878	0.52737	0.280319	0.931406	0.407481	1	0.958754	0.468893	0.921429	0.845113	0.845247	0.593793	0.706994	0.215934	-0.124553	0.495575	0.060937	0.87236	0.973405	-0.01316	-0.096257	0.358969	0.965392	0.116921	0.358793	0.737713	-0.36057	0.797692	0.573506	0.656275
GYG2	-0.075833	0.253675	-0.117146	-0.21538	0.055759	0.154292	0.471256	0.194314	0.971212	0.267133	0.958754	1	0.451177	0.803416	0.784622	0.764315	0.403925	0.676216	0.311415	-0.110621	0.417195	0.072722	0.876629	0.985102	0.006477	-0.090953	0.219545	0.935652	0.083593	0.276106	0.775222	-0.312002	0.735232	0.448232	0.484438
H19	0.272564	-0.02201	-0.088721	0.134306	0.214043	-0.003987	0.845047	0.608593	0.515118	0.589472	0.468893	0.451177	1	0.54352	0.786228	0.702283	0.448282	0.879068	0.217584	-0.032806	0.709416	0.272268	0.524074	0.478953	0.289209	-0.043388	0.203083	0.639868	0.532453	0.38552	0.498048	-0.049958	0.582444	0.790309	0.482852
HECW2	-0.098562	0.207383	-0.131704	-0.278349	0.138836	0.22897	0.598948	0.446724	0.825883	0.505085	0.921429	0.803416	0.54352	1	0.901728	0.866217	0.754548	0.737273	0.198398	-0.127847	0.597283	0.073202	0.868307	0.836564	-0.013001	-0.100981	0.44904	0.909902	0.163961	0.428007	0.74697	-0.359132	0.781954	0.678268	0.747744
IGF2	-0.057	0.208728	-0.143851	-0.188945	0.183552	0.138655	0.827422	0.559414	0.826417	0.59074	0.845113	0.784622	0.786228	0.901728	1	0.90258	0.672927	0.889906	0.230336	-0.102395	0.69903	0.169874	0.855308	0.806359	-0.002756	-0.055726	0.363407	0.919235	0.233991	0.498782	0.766776	-0.29834	0.814999	0.792688	0.705304
KDM5C	-0.189225	0.296927	-0.172758	-0.334835	0.142894	0.423415	0.81781	0.501573	0.754021	0.785217	0.845247	0.764315	0.702283	0.866217	0.90258	1	0.824027	0.874354	0.081737	-0.155438	0.72361	0.054382	0.764253	0.775893	-0.068953	-0.013932	0.615164	0.906349	0.37108	0.672061	0.716295	-0.360943	0.935188	0.893206	0.858014
KDM6A	-0.224931	0.354285	-0.16124	-0.325139	0.097765	0.68122	0.629812	0.510721	0.375026	0.85742	0.593793	0.403925	0.448282	0.754548	0.672927	0.824027	1	0.5807	-0.108037	-0.154939	0.657317	-0.037093	0.488307	0.416051	-0.063487	-0.05311	0.882934	0.600707	0.293485	0.728235	0.464505	-0.316746	0.802161	0.834282	0.949778
MEG3	-0.070172	0.036709	-0.113785	-0.193209	0.199745	0.12402	0.84858	0.43107	0.745085	0.688982	0.706994	0.676216	0.879068	0.737273	0.889906	0.874354	0.5807	1	0.21989	-0.097225	0.593205	0.197575	0.748308	0.710567	0.049907	-0.051322	0.330104	0.861925	0.410946	0.431421	0.70598	-0.383506	0.807896	0.84147	0.648252
MEST	0.08806	0.161637	-0.255907	0.229981	-0.00279	-0.168747	0.121103	0.074151	0.36607	-0.186184	0.215934	0.311415	0.217584	0.198398	0.230336	0.081737	-0.108037	0.21989	1	-0.245883	0.082738	-0.076665	0.398119	0.278218	0.161205	-0.007083	-0.179561	0.241692	0.005742	-0.108375	0.38879	0.249056	0.073623	-0.050865	-0.109033
NAP1L5	0.296727	-0.129943	0.979281	0.237781	0.860133	-0.124431	-0.070398	0.215242	-0.108211	-0.12395	-0.124553	-0.110621	-0.032806	-0.127847	-0.102395	-0.155438	-0.154939	-0.097225	-0.245883	1	-0.01033	0.834336	-0.142338	-0.098433	0.346868	-0.039439	-0.137723	-0.117212	-0.124497	-0.126322	-0.141034	0.028859	-0.163896	-0.124004	-0.147889
JPX	0.245068	0.404591	-0.07867	0.098628	0.271463	0.278127	0.772532	0.773558	0.394951	0.584702	0.495575	0.417195	0.709416	0.597283	0.69903	0.72361	0.657317	0.593205	0.082738	-0.01033	1	0.206566	0.447132	0.414215	0.220993	0.159268	0.461555	0.544443	0.459894	0.670833	0.429658	0.13284	0.590644	0.762625	0.625205
NDN	0.501848	-0.094067	0.852921	0.41606	0.884162	-0.138289	0.216273	0.195384	0.113129	0.009333	0.060937	0.072722	0.272268	0.073202	0.169874	0.054382	-0.037093	0.197575	-0.076665	0.834336	0.206566	1	0.094366	0.095355	0.516647	-0.060299	-0.095273	0.111547	0.001806	-0.094633	0.07589	0.012327	0.021157	0.076224	-0.013407
NNAT	-0.142781	0.253109	-0.148612	-0.288591	0.117123	0.138864	0.513439	0.278558	0.949687	0.304721	0.87236	0.876629	0.524074	0.868307	0.855308	0.764253	0.488307	0.748308	0.398119	-0.142338	0.447132	0.094366	1	0.860539	-0.025467	-0.107991	0.254277	0.898079	0.07273	0.331441	0.948499	-0.397581	0.762352	0.476445	0.525139
OCA2	-0.066875	0.173885	-0.098007	-0.223776	0.080874	0.072248	0.497593	0.205051	0.96476	0.290122	0.973405	0.985102	0.478953	0.836564	0.806359	0.775893	0.416051	0.710567	0.278218	-0.098433	0.414215	0.095355	0.860539	1	0.001393	-0.090407	0.180527	0.957172	0.099883	0.242315	0.722575	-0.337292	0.7224	0.487177	0.506334
P2RY8	0.780001	-0.051109	0.325451	0.756734	0.308782	-0.003474	0.01748	0.245155	-0.000331	-0.077257	-0.01316	0.006477	0.289209	-0.013001	-0.002756	-0.068953	-0.063487	0.049907	0.161205	0.346868	0.220993	0.516647	-0.025467	0.001393	1	-0.10841	-0.020777	-0.015861	0.262828	-0.194772	-0.035195	0.164563	-0.078379	-0.030621	-0.073739
PAX8	-0.123298	0.192427	-0.07242	-0.050882	0.019917	-0.023095	0.116107	0.165049	-0.099752	0.002501	-0.096257	-0.090953	-0.043388	-0.100981	-0.055726	-0.013932	-0.05311	-0.051322	-0.007083	-0.039439	0.159268	-0.060299	-0.107991	-0.090407	-0.10841	1	-0.039563	-0.080221	-0.026932	0.152567	0.012266	-0.05306	-0.059129	-0.017014	-0.060593
PHLDA2	-0.258374	0.465878	-0.135243	-0.278297	0.023346	0.937772	0.404978	0.303467	0.14663	0.805131	0.358969	0.219545	0.203083	0.44904	0.363407	0.615164	0.882934	0.330104	-0.179561	-0.137723	0.461555	-0.095273	0.254277	0.180527	-0.020777	-0.039563	1	0.342509	0.22086	0.70075	0.320269	-0.281766	0.700341	0.633561	0.836093
PLAGL1	-0.125798	0.182067	-0.124541	-0.284146	0.128699	0.176513	0.674454	0.341804	0.944023	0.515756	0.965392	0.935652	0.639868	0.909902	0.919235	0.906349	0.600707	0.861925	0.241692	-0.117212	0.544443	0.111547	0.898079	0.957172	-0.015861	-0.080221	0.342509	1	0.200677	0.396632	0.788693	-0.410992	0.851238	0.691622	0.674916
PLCXD1	0.346071	0.045202	-0.148115	0.287287	0.046	0.117071	0.419088	0.419944	0.076305	0.399289	0.116921	0.083593	0.532453	0.163961	0.233991	0.37108	0.293485	0.410946	0.005742	-0.124497	0.459894	0.001806	0.07273	0.099883	0.262828	-0.026932	0.22086	0.200677	1	0.376143	0.076705	0.275872	0.278085	0.49069	0.300597
PNPLA4	-0.294567	0.666165	-0.176248	-0.32283	0.084324	0.601274	0.650998	0.602403	0.234333	0.722488	0.358793	0.276106	0.38552	0.428007	0.498782	0.672061	0.728235	0.431421	-0.108375	-0.126322	0.670833	-0.094633	0.331441	0.242315	-0.194772	0.152567	0.70075	0.396632	0.376143	1	0.376954	-0.06137	0.698627	0.698142	0.721877
PRKX	-0.1984	0.323226	-0.153886	-0.31577	0.117869	0.263832	0.488831	0.266059	0.860788	0.315862	0.737713	0.775222	0.498048	0.74697	0.766776	0.716295	0.464505	0.70598	0.38879	-0.141034	0.429658	0.07589	0.948499	0.722575	-0.035195	0.012266	0.320269	0.788693	0.076705	0.376954	1	-0.421174	0.737093	0.435818	0.464101
STS	0.575689	0.090415	-0.007739	0.611616	0.032658	-0.229099	-0.1369	0.144603	-0.37233	-0.359604	-0.36057	-0.312002	-0.049958	-0.359132	-0.29834	-0.360943	-0.316746	-0.383506	0.249056	0.028859	0.13284	0.012327	-0.397581	-0.337292	0.164563	-0.05306	-0.281766	-0.410992	0.275872	-0.06137	-0.421174	1	-0.466606	-0.245324	-0.375079
TUBGCP5	-0.290554	0.354748	-0.171889	-0.395147	0.091876	0.562253	0.708325	0.367975	0.727153	0.797322	0.797692	0.735232	0.582444	0.781954	0.814999	0.935188	0.802161	0.807896	0.073623	-0.163896	0.590644	0.021157	0.762352	0.7224	-0.078379	-0.059129	0.700341	0.851238	0.278085	0.698627	0.737093	-0.466606	1	0.802377	0.892785
XIST	-0.119881	0.19352	-0.154376	-0.227866	0.156623	0.391601	0.895517	0.601749	0.443996	0.918993	0.573506	0.448232	0.790309	0.678268	0.792688	0.893206	0.834282	0.84147	-0.050865	-0.124004	0.762625	0.076224	0.476445	0.487177	-0.030621	-0.017014	0.633561	0.691622	0.49069	0.698142	0.435818	-0.245324	0.802377	1	0.847304
ZRSR2	-0.240947	0.286473	-0.148412	-0.344656	0.094729	0.628998	0.655298	0.442259	0.451025	0.890797	0.656275	0.484438	0.482852	0.747744	0.705304	0.858014	0.949778	0.648252	-0.109033	-0.147889	0.625205	-0.013407	0.525139	0.506334	-0.073739	-0.060593	0.836093	0.674916	0.300597	0.721877	0.464101	-0.375079	0.892785	0.847304	1

## Sheet: p-value
Supplemental Table S4. Correlation significance table. Values of p < 0.05 are indicated in red.
	ABCA1	ACE2	AR	BID	BLCAP	CD44	CD99	CDKN1C	DLK1	ERP27	GRB10	GYG2	H19	HECW2	IGF2	KDM5C	KDM6A	MEG3	MEST	NAP1L5	JPX	NDN	NNAT	OCA2	P2RY8	PAX8	PHLDA2	PLAGL1	PLCXD1	PNPLA4	PRKX	STS	TUBGCP5	XIST	ZRSR2
ABCA1	0	0.284	0.145	1.01e-08	0.203	0.194	0.827	0.451	0.669	0.178	0.625	0.713	0.178	0.632	0.782	0.355	0.269	0.733	0.669	0.141	0.228	0.009	0.487	0.745	2.62e-06	0.548	0.203	0.54	0.0833	0.144	0.331	0.00209	0.15	0.56	0.236
ACE2	0.284	0	0.368	0.579	0.78	0.00424	0.164	0.0695	0.367	0.293	0.241	0.211	0.915	0.309	0.306	0.141	0.0758	0.859	0.43	0.527	0.0403	0.648	0.212	0.396	0.804	0.346	0.0165	0.373	0.826	0.000203	0.107	0.66	0.0754	0.344	0.156
AR	0.145	0.368	0	0.311	2.18e-08	0.567	0.537	0.715	0.588	0.505	0.551	0.569	0.666	0.521	0.483	0.399	0.431	0.58	0.207	3.72e-18	0.702	3.13e-08	0.469	0.634	0.105	0.725	0.51	0.544	0.47	0.389	0.453	0.97	0.401	0.451	0.469
BID	1.01e-08	0.579	0.311	0	0.37	0.245	0.83	0.558	0.235	0.119	0.185	0.291	0.513	0.169	0.355	0.0945	0.105	0.344	0.258	0.242	0.632	0.0345	0.153	0.272	7.69e-06	0.805	0.169	0.159	0.155	0.108	0.116	0.0009	0.0457	0.263	0.0847
BLCAP	0.203	0.78	2.18e-08	0.37	0	0.817	0.225	0.0668	0.648	0.602	0.704	0.787	0.294	0.499	0.369	0.486	0.635	0.328	0.989	1.78e-08	0.18	2.11e-09	0.569	0.695	0.125	0.923	0.91	0.531	0.823	0.682	0.566	0.874	0.655	0.445	0.645
CD44	0.194	0.00424	0.567	0.245	0.817	0	0.351	0.57	0.784	0.00075	0.278	0.452	0.985	0.261	0.499	0.0311	0.000128	0.546	0.41	0.545	0.169	0.5	0.499	0.726	0.987	0.911	1.62e-12	0.388	0.569	0.00116	0.193	0.26	0.00279	0.0479	0.000577
CD99	0.827	0.164	0.537	0.83	0.225	0.351	0	0.000471	0.0105	8.25e-06	0.00563	0.0151	5.6e-08	0.00123	1.85e-07	3.37e-07	0.000565	4.33e-08	0.556	0.733	3.76e-06	0.289	0.0073	0.00969	0.932	0.572	0.0401	0.000158	0.0331	0.000316	0.0113	0.505	5.14e-05	6.49e-10	0.00028
CDKN1C	0.451	0.0695	0.715	0.558	0.0668	0.57	0.000471	0	0.332	0.0233	0.165	0.342	0.00097	0.0221	0.00297	0.00904	0.00767	0.0279	0.719	0.291	3.58e-06	0.339	0.168	0.315	0.227	0.42	0.132	0.0874	0.0327	0.00113	0.189	0.481	0.0644	0.00115	0.0237
DLK1	0.669	0.367	0.588	0.235	0.648	0.784	0.0105	0.332	0	0.227	5.03e-12	1.85e-16	0.00708	2.04e-07	1.98e-07	8.65e-06	0.0591	1.26e-05	0.0659	0.599	0.0458	0.582	1.34e-13	2.02e-15	0.999	0.628	0.475	4.69e-13	0.711	0.249	1.69e-08	0.061	2.58e-05	0.0231	0.0207
ERP27	0.178	0.293	0.505	0.119	0.602	0.00075	8.25e-06	0.0233	0.227	0	0.0388	0.187	0.00153	0.00849	0.00149	2.03e-06	2.21e-08	9.93e-05	0.362	0.546	0.00171	0.964	0.13	0.151	0.708	0.99	7.04e-07	0.007	0.0433	3.07e-05	0.116	0.0712	1.08e-06	3.47e-11	1.08e-09
GRB10	0.625	0.241	0.551	0.185	0.704	0.278	0.00563	0.165	5.03e-12	0.0388	0	1.3e-14	0.0157	2.44e-11	5.58e-08	5.52e-08	0.00138	5.39e-05	0.289	0.544	0.01	0.767	6.34e-09	7.22e-17	0.949	0.64	0.0717	1.63e-15	0.569	0.0719	1.7e-05	0.0704	1.06e-06	0.00219	0.000272
GYG2	0.713	0.211	0.569	0.291	0.787	0.452	0.0151	0.342	1.85e-16	0.187	1.3e-14	0	0.0207	7.75e-07	2.09e-06	5.49e-06	0.0407	0.000149	0.121	0.591	0.034	0.724	4.31e-09	7.32e-20	0.975	0.659	0.281	2.39e-12	0.685	0.172	3.31e-06	0.121	1.88e-05	0.0216	0.0121
H19	0.178	0.915	0.666	0.513	0.294	0.985	5.6e-08	0.00097	0.00708	0.00153	0.0157	0.0207	0	0.00411	1.93e-06	6.35e-05	0.0216	3.44e-09	0.286	0.874	4.95e-05	0.178	0.00599	0.0133	0.152	0.833	0.32	0.000431	0.00511	0.0518	0.00962	0.809	0.0018	1.56e-06	0.0125
HECW2	0.632	0.309	0.521	0.169	0.499	0.261	0.00123	0.0221	2.04e-07	0.00849	2.44e-11	7.75e-07	0.00411	0	3.22e-10	1.08e-08	8.46e-06	1.73e-05	0.331	0.534	0.00127	0.722	9.03e-09	1.01e-07	0.95	0.624	0.0214	1.18e-10	0.424	0.0292	1.17e-05	0.0716	2.38e-06	0.00014	1.13e-05
IGF2	0.782	0.306	0.483	0.355	0.369	0.499	1.85e-07	0.00297	1.98e-07	0.00149	5.58e-08	2.09e-06	1.93e-06	3.22e-10	0	2.91e-10	0.000165	1.18e-09	0.258	0.619	7.1e-05	0.407	2.6e-08	6.57e-07	0.989	0.787	0.068	3.35e-11	0.25	0.00949	4.91e-06	0.139	3.99e-07	1.38e-06	5.72e-05
KDM5C	0.355	0.141	0.399	0.0945	0.486	0.0311	3.37e-07	0.00904	8.65e-06	2.03e-06	5.52e-08	5.49e-06	6.35e-05	1.08e-08	2.91e-10	0	2.3e-07	5.3e-09	0.691	0.448	2.95e-05	0.792	5.51e-06	3.2e-06	0.738	0.946	0.000824	1.85e-10	0.062	0.00017	3.86e-05	0.0701	2.6e-12	8.34e-10	2.11e-08
KDM6A	0.269	0.0758	0.431	0.105	0.635	0.000128	0.000565	0.00767	0.0591	2.21e-08	0.00138	0.0407	0.0216	8.46e-06	0.000165	2.3e-07	0	0.00187	0.599	0.45	0.000264	0.857	0.0114	0.0345	0.758	0.797	2.38e-09	0.00117	0.146	2.47e-05	0.0168	0.115	8.31e-07	1.18e-07	1.31e-13
MEG3	0.733	0.859	0.58	0.344	0.328	0.546	4.33e-08	0.0279	1.26e-05	9.93e-05	5.39e-05	0.000149	3.44e-09	1.73e-05	1.18e-09	5.3e-09	0.00187	0	0.28	0.637	0.0014	0.333	1.1e-05	4.75e-05	0.809	0.803	0.0996	1.54e-08	0.037	0.0278	5.59e-05	0.0531	6.03e-07	7.23e-08	0.000342
MEST	0.669	0.43	0.207	0.258	0.989	0.41	0.556	0.719	0.0659	0.362	0.289	0.121	0.286	0.331	0.258	0.691	0.599	0.28	0	0.226	0.688	0.71	0.044	0.169	0.431	0.973	0.38	0.234	0.978	0.598	0.0497	0.22	0.721	0.805	0.596
NAP1L5	0.141	0.527	3.72e-18	0.242	1.78e-08	0.545	0.733	0.291	0.599	0.546	0.544	0.591	0.874	0.534	0.619	0.448	0.45	0.637	0.226	0	0.96	1.18e-07	0.488	0.632	0.0826	0.848	0.502	0.569	0.545	0.539	0.492	0.889	0.424	0.546	0.471
JPX	0.228	0.0403	0.702	0.632	0.18	0.169	3.76e-06	3.58e-06	0.0458	0.00171	0.01	0.034	4.95e-05	0.00127	7.1e-05	2.95e-05	0.000264	0.0014	0.688	0.96	0	0.311	0.022	0.0354	0.278	0.437	0.0176	0.00403	0.0181	0.000176	0.0285	0.518	0.00149	5.93e-06	0.000638
NDN	0.009	0.648	3.13e-08	0.0345	2.11e-09	0.5	0.289	0.339	0.582	0.964	0.767	0.724	0.178	0.722	0.407	0.792	0.857	0.333	0.71	1.18e-07	0.311	0	0.647	0.643	0.00689	0.77	0.643	0.587	0.993	0.646	0.713	0.952	0.918	0.711	0.948
NNAT	0.487	0.212	0.469	0.153	0.569	0.499	0.0073	0.168	1.34e-13	0.13	6.34e-09	4.31e-09	0.00599	9.03e-09	2.6e-08	5.51e-06	0.0114	1.1e-05	0.044	0.488	0.022	0.647	0	1.72e-08	0.902	0.6	0.21	4.89e-10	0.724	0.0981	1.76e-13	0.0443	6e-06	0.0139	0.00588
OCA2	0.745	0.396	0.634	0.272	0.695	0.726	0.00969	0.315	2.02e-15	0.151	7.22e-17	7.32e-20	0.0133	1.01e-07	6.57e-07	3.2e-06	0.0345	4.75e-05	0.169	0.632	0.0354	0.643	1.72e-08	0	0.995	0.661	0.377	2.02e-14	0.627	0.233	3.06e-05	0.092	3.08e-05	0.0116	0.00831
P2RY8	2.62e-06	0.804	0.105	7.69e-06	0.125	0.987	0.932	0.227	0.999	0.708	0.949	0.975	0.152	0.95	0.989	0.738	0.758	0.809	0.431	0.0826	0.278	0.00689	0.902	0.995	0	0.598	0.92	0.939	0.195	0.34	0.864	0.422	0.704	0.882	0.72
PAX8	0.548	0.346	0.725	0.805	0.923	0.911	0.572	0.42	0.628	0.99	0.64	0.659	0.833	0.624	0.787	0.946	0.797	0.803	0.973	0.848	0.437	0.77	0.6	0.661	0.598	0	0.848	0.697	0.896	0.457	0.953	0.797	0.774	0.934	0.769
PHLDA2	0.203	0.0165	0.51	0.169	0.91	1.62e-12	0.0401	0.132	0.475	7.04e-07	0.0717	0.281	0.32	0.0214	0.068	0.000824	2.38e-09	0.0996	0.38	0.502	0.0176	0.643	0.21	0.377	0.92	0.848	0	0.0867	0.278	6.7e-05	0.111	0.163	6.79e-05	0.000512	1.05e-07
PLAGL1	0.54	0.373	0.544	0.159	0.531	0.388	0.000158	0.0874	4.69e-13	0.007	1.63e-15	2.39e-12	0.000431	1.18e-10	3.35e-11	1.85e-10	0.00117	1.54e-08	0.234	0.569	0.00403	0.587	4.89e-10	2.02e-14	0.939	0.697	0.0867	0	0.326	0.0448	1.7e-06	0.037	3.55e-08	9.11e-05	0.000156
PLCXD1	0.0833	0.826	0.47	0.155	0.823	0.569	0.0331	0.0327	0.711	0.0433	0.569	0.685	0.00511	0.424	0.25	0.062	0.146	0.037	0.978	0.545	0.0181	0.993	0.724	0.627	0.195	0.896	0.278	0.326	0	0.0582	0.71	0.173	0.169	0.0109	0.136
PNPLA4	0.144	0.000203	0.389	0.108	0.682	0.00116	0.000316	0.00113	0.249	3.07e-05	0.0719	0.172	0.0518	0.0292	0.00949	0.00017	2.47e-05	0.0278	0.598	0.539	0.000176	0.646	0.0981	0.233	0.34	0.457	6.7e-05	0.0448	0.0582	0	0.0577	0.766	7.2e-05	7.32e-05	3.14e-05
PRKX	0.331	0.107	0.453	0.116	0.566	0.193	0.0113	0.189	1.69e-08	0.116	1.7e-05	3.31e-06	0.00962	1.17e-05	4.91e-06	3.86e-05	0.0168	5.59e-05	0.0497	0.492	0.0285	0.713	1.76e-13	3.06e-05	0.864	0.953	0.111	1.7e-06	0.71	0.0577	0	0.0321	1.75e-05	0.026	0.0169
STS	0.00209	0.66	0.97	0.0009	0.874	0.26	0.505	0.481	0.061	0.0712	0.0704	0.121	0.809	0.0716	0.139	0.0701	0.115	0.0531	0.22	0.889	0.518	0.952	0.0443	0.092	0.422	0.797	0.163	0.037	0.173	0.766	0.0321	0	0.0163	0.227	0.059
TUBGCP5	0.15	0.0754	0.401	0.0457	0.655	0.00279	5.14e-05	0.0644	2.58e-05	1.08e-06	1.06e-06	1.88e-05	0.0018	2.38e-06	3.99e-07	2.6e-12	8.31e-07	6.03e-07	0.721	0.424	0.00149	0.918	6e-06	3.08e-05	0.704	0.774	6.79e-05	3.55e-08	0.169	7.2e-05	1.75e-05	0.0163	0	8.21e-07	8.72e-10
XIST	0.56	0.344	0.451	0.263	0.445	0.0479	6.49e-10	0.00115	0.0231	3.47e-11	0.00219	0.0216	1.56e-06	0.00014	1.38e-06	8.34e-10	1.18e-07	7.23e-08	0.805	0.546	5.93e-06	0.711	0.0139	0.0116	0.882	0.934	0.000512	9.11e-05	0.0109	7.32e-05	0.026	0.227	8.21e-07	0	4.76e-08
ZRSR2	0.236	0.156	0.469	0.0847	0.645	0.000577	0.00028	0.0237	0.0207	1.08e-09	0.000272	0.0121	0.0125	1.13e-05	5.72e-05	2.11e-08	1.31e-13	0.000342	0.596	0.471	0.000638	0.948	0.00588	0.00831	0.72	0.769	1.05e-07	0.000156	0.136	3.14e-05	0.0169	0.059	8.72e-10	4.76e-08	0
